# Supplementary material for: Protocol for pilot cluster RCT of project respect: a school-based intervention to prevent dating and relationship violence and address health inequalities among young people
Source: Pilot Feasibility Stud. 2019 Jan 22;5:13. doi: 10.1186/s40814-019-0391-z (PMC6341537; doi:10.1186/s40814-019-0391-z)
Supplement: Supplementary file 2 — Consent Forms and Information Sheets for interviews with students in intervention schools. These reflect the structure and content of such documents used for the data collection activities conducted throughout the study. Separate Consent Forms and Information Sheets were developed for each recruitment and data collection activity, yielding a total of 44 such documents. For data collection involving students, separate Information Sheets were developed for students and for their parents/guardians. The Consent Forms and Information Sheets not included in this file are available upon request. (ZIP 1209 kb) [file 40814_2019_391_MOESM2_ESM.zip]

Archive with 3 entries (3 files):
- Add. File 4_Interv school interview_Parent info sheetR1.doc
- Add. File 3_Interv school interview_Student info sheetR1.doc
- Add. File 2_Interv school student interview_Consent formR1.doc
